# Supplementary material for: REEP4 as Potential Biomarker Associated with Predictive Prognosis and Immune Response in Kidney Clear Cell Carcinoma
Source: J Cancer. 2024 Jun 3;15(13):4143–55. doi: 10.7150/jca.96135 (PMC11212085; doi:10.7150/jca.96135)
Supplement: Supplementary file 1 — Supplementary tables. [file jcav15p4143s1.zip]

Archive with 6 entries (6 files):
- Table S2 The detailed clinic parameters of the KIRC patients in TCGA database.xlsx
- Table S3 The detailed results of univariate and multivariate COX analyses..xlsx
- Table S4 The 500 genes most related to REEP4 used for Gene function analysis.xlsx
- Table S5 Gene sets enrichment analysis of REEP4 mRNA expression in the KIRC cohort.xlsx
- Table S6 Correlations between sensitivity of chemotherapy drugs with REEP4 expression..xlsx
- Table S1 The clinical information of the patients.xlsx
