# Supplementary material for: REEP4 as Potential Biomarker Associated with Predictive Prognosis and Immune Response in Kidney Clear Cell Carcinoma
Source: J Cancer. 2024 Jun 3;15(13):4143–55. doi: 10.7150/jca.96135 (PMC11212085; doi:10.7150/jca.96135)
Supplement: Supplementary file 1 — Supplementary tables. [file jcav15p4143s1.zip › Table S2 The detailed clinic parameters of the KIRC patients in TCGA database.xlsx]

## Sheet: Sheet2
TCGA ID	OS	Censor	gender	Age	Grade	T stage	M stage	N stage	Race	REEP4
TCGA.B2.5633	963	Alive	Male	56	I	T1	M0	N0	White	1.0993
TCGA.CZ.5989	1905	Alive	Male	60	II	T2	M0	N0	White	2.69
TCGA.CJ.4642	3205	Alive	Male	47	II	T2	M0	N/A	White	15.1329
TCGA.B4.5832	155	Alive	Male	65	III	T3	M0	N0	White	3.4488
TCGA.B2.3923	992	Alive	Male	59	II	T2	M0	N/A	White	6.8696
TCGA.CZ.5985	1997	Alive	Male	58	II	T2	M0	N0	White	28.7767
TCGA.B8.4619	523	Alive	Male	58	I	T1	M0	N0	White	3.5795
TCGA.B2.3924	1092	Alive	Male	73	I	T1	M0	N/A	White	5.0043
TCGA.B2.5635	755	Alive	Male	74	I	T1	M0	N/A	White	28.6501
TCGA.B8.4146	511	Alive	Female	41	I	T1	M0	N/A	White	5.7651
TCGA.CZ.5988	693	Alive	Male	38	I	T1	M0	N0	White	14.195
TCGA.A3.3387	617	Alive	Male	49	I	T1	M0	N0	White	29.5024
TCGA.AK.3428	3728	Alive	Male	62	III	T3	M0	N0	White	10.3091
TCGA.BP.5187	406	Alive	Male	54	I	T1	M0	N/A	White	8.0464
TCGA.B0.5697	2630	Alive	Male	50	I	T1	M0	N0	White	29.9152
TCGA.CZ.5986	373	Alive	Male	61	I	T1	M0	N0	White	9.0762
TCGA.B0.5699	3841	Alive	Male	53	I	T1	M0	N0	White	24.3976
TCGA.CW.6090	2552	Alive	Male	68	I	T1	M0	N/A	White	4.9861
TCGA.BP.4164	992	Dead	Female	51	III	T3	M0	N/A	White	10.7033
TCGA.AK.3436	3331	Alive	Male	40	IV	T2	M1	N0	White	6.7719
TCGA.B0.5696	2609	Alive	Male	69	III	T3	M0	N0	White	5.6692
TCGA.B0.4700	1980	Dead	Male	60	IV	T4	M1	N/A	White	31.4915
TCGA.CW.5587	2226	Alive	Female	62	III	T3	M0	N0	White	5.261
TCGA.A3.3358	1307	Alive	Female	57	I	T1	M0	N0	White	6.1261
TCGA.B0.4841	204	Dead	Male	63	IV	T2	M1	N/A	White	5.6611
TCGA.B8.4622	1525	Alive	Male	57	IV	T3	M1	N0	White	6.2895
TCGA.CW.5589	2378	Alive	Male	52	I	T1	M0	N/A	White	21.7126
TCGA.B0.5690	3392	Alive	Female	53	I	T1	M0	N/A	White	24.2788
TCGA.B8.4151	1299	Alive	Female	51	III	T3	M0	N0	White	9.1016
TCGA.A3.3326	1137	Alive	Male	47	I	T1	M0	N/A	White	18.4108
TCGA.CZ.5984	2067	Alive	Male	51	I	T1	M0	N0	White	20.2673
TCGA.CJ.5677	782	Dead	Female	54	IV	T3	M1	N/A	White	32.6815
TCGA.B0.5706	3205	Alive	Male	45	II	T2	M0	N0	White	12.9854
TCGA.CJ.5678	574	Dead	Male	62	IV	T2	M1	N0	Afican	4.8934
TCGA.AK.3427	3583	Alive	Male	65	I	T1	M0	N0	White	6.2942
TCGA.CZ.5987	445	Dead	Male	60	IV	T3	M1	N/A	White	14.3085
TCGA.CZ.4864	1315	Dead	Male	86	II	T2	M0	N0	White	5.1503
TCGA.CJ.4639	3229	Alive	Female	49	II	T2	M0	N0	White	16.2943
TCGA.BP.4799	1133	Dead	Male	70	III	T3	M0	N0	White	5.278
TCGA.B2.5641	656	Alive	Male	79	I	T1	M0	N0	White	27.9054
TCGA.BP.4160	2881	Alive	Male	67	III	T3	M0	N0	White	15.1679
TCGA.B0.4707	600	Dead	Male	63	III	T3	M0	N/A	White	9.4616
TCGA.B2.5636	919	Alive	Male	79	I	T1	M0	N/A	White	7.2928
TCGA.CZ.5982	2439	Alive	Female	59	I	T1	M0	N/A	White	19.5366
TCGA.B0.5709	3974	Alive	Female	62	III	T3	M0	N/A	White	35.0913
TCGA.BP.5168	1463	Dead	Male	75	I	T1	M0	N/A	White	10.1143
TCGA.AK.3460	2508	Alive	Male	58	I	T1	M0	N/A	White	12.8349
TCGA.BP.4776	411	Alive	Male	52	I	T1	M0	N/A	White	10.4056
TCGA.AK.3451	2868	Alive	Male	48	II	T2	M0	N0	White	8.3685
TCGA.CJ.5689	0	Dead	Male	90	I	T1	M0	N/A	White	15.2955
TCGA.EU.5907	127	Alive	Male	81	III	T3	M0	N/A	White	16.7313
TCGA.CJ.4870	1498	Alive	Female	58	III	T3	M0	N/A	Afican	9.4658
TCGA.B0.5703	2246	Alive	Male	73	I	T1	M0	N0	White	15.67
TCGA.AK.3458	1168	Alive	Male	48	I	T1	M0	N/A	White	11.4567
TCGA.CJ.6033	224	Dead	Female	54	IV	T3	M1	N0	White	19.5519
TCGA.A3.3320	1508	Alive	Female	52	I	T1	M0	N/A	White	11.5224
TCGA.CW.6087	41	Dead	Male	61	IV	T3	M1	N1	White	86.5583
TCGA.B0.5705	4537	Alive	Female	65	I	T1	M0	N0	White	6.6403
TCGA.CJ.5672	1972	Dead	Male	84	I	T1	M0	N/A	White	7.2339
TCGA.EU.5905	119	Alive	Female	67	I	T1	M0	N/A	White	19.4274
TCGA.CW.5585	2609	Alive	Male	51	IV	T3	M1	N0	White	7.144
TCGA.BP.4335	475	Dead	Female	65	IV	T3	M1	N0	White	12.1412
TCGA.A3.3306	1120	Alive	Male	67	I	T1	M0	N0	White	15.4208
TCGA.CZ.5451	1929	Alive	Male	74	II	T2	M0	N0	White	7.1727
TCGA.AK.3434	2087	Alive	Male	72	I	T1	M0	N/A	White	13.1917
TCGA.B0.4693	77	Dead	Female	72	III	T3	M0	N0	White	12.8663
TCGA.AK.3455	683	Dead	Female	71	III	T3	M0	N/A	White	12.678
TCGA.B0.5691	3431	Alive	Female	66	I	T1	M0	N0	White	20.0795
TCGA.BP.5185	1132	Alive	Male	56	I	T1	M0	N/A	White	6.7073
TCGA.B8.4620	777	Alive	Female	70	III	T3	M0	N0	White	14.0076
TCGA.A3.3307	1436	Alive	Male	66	III	T3	M0	N0	N/A	15.5884
TCGA.CZ.5456	2422	Alive	Male	57	II	T2	M0	N0	White	11.5534
TCGA.CZ.5467	73	Dead	Female	86	III	T3	M0	N0	White	7.9617
TCGA.CZ.5470	386	Alive	Female	72	II	T2	M0	N0	N/A	19.8638
TCGA.B0.5711	3989	Alive	Male	50	III	T3	M0	N/A	White	8.6905
TCGA.A3.3382	574	Alive	Male	69	I	T1	M0	N/A	White	15.4688
TCGA.CJ.4876	1955	Alive	Male	57	II	T2	M0	N0	White	10.9985
TCGA.B0.4834	2090	Dead	Male	49	I	T1	M0	N0	White	7.5068
TCGA.BP.4158	3377	Alive	Male	69	I	T1	M0	N0	White	10.4086
TCGA.BP.4763	1270	Dead	Female	79	I	T1	M0	N/A	White	12.5007
TCGA.B8.5549	194	Alive	Male	53	I	T1	M0	N0	White	15.1393
TCGA.3Z.A93Z	385	Alive	Male	69	I	T1	M0	N0	Afican	20.3528
TCGA.CJ.4878	2186	Alive	Female	71	III	T3	M0	N/A	White	15.5872
TCGA.CZ.5461	330	Dead	Male	52	IV	T1	M1	N/A	White	7.2268
TCGA.B0.5694	480	Dead	Male	71	III	T3	M0	N0	White	11.6261
TCGA.CZ.5463	662	Alive	Male	76	II	T2	M0	N/A	White	8.9245
TCGA.B0.4945	2145	Dead	Female	75	I	T1	M0	N0	White	14.3409
TCGA.BP.4159	2601	Dead	Male	70	I	T1	M0	N0	White	9.6226
TCGA.B4.5843	11	Alive	Male	45	I	T1	M0	N0	White	15.4159
TCGA.B8.A54F	519	Alive	Female	49	I	T1	N/A	N/A	Afican	32.7318
TCGA.BP.4760	2361	Alive	Male	69	I	T1	M0	N/A	Afican	14.1965
TCGA.BP.5190	1011	Alive	Male	61	I	T1	M0	N/A	White	7.7558
TCGA.AK.3431	2241	Dead	Female	62	II	T2	M0	N/A	White	19.7319
TCGA.CW.5591	2271	Alive	Male	56	IV	T3	M1	N0	White	15.0183
TCGA.B0.5712	2722	Alive	Female	68	IV	T2	M1	N0	Afican	10.6164
TCGA.B2.5639	1003	Dead	Male	46	IV	T3	M1	N/A	White	20.181
TCGA.CJ.4912	1657	Alive	Male	61	II	T2	M0	N/A	White	9.6402
TCGA.BP.4807	211	Alive	Male	42	I	T1	M0	N/A	White	16.9014
TCGA.BP.4162	3074	Alive	Female	65	I	T1	M0	N0	White	15.9995
TCGA.CJ.5679	679	Dead	Male	73	III	T3	M0	N/A	White	16.1399
TCGA.AK.3456	1143	Alive	Male	48	II	T2	M0	N0	Afican	12.6687
TCGA.CZ.5466	685	Alive	Male	67	III	T3	M0	N/A	N/A	19.9977
TCGA.CJ.5676	4067	Alive	Male	47	III	T3	M0	N/A	White	19.9941
TCGA.A3.3362	1559	Alive	Female	60	I	T1	M0	N0	White	17.3194
TCGA.B0.5701	2461	Alive	Male	65	III	T3	M0	N0	White	19.1558
TCGA.B0.5700	1790	Alive	Male	77	I	T1	M0	N0	White	15.7092
TCGA.BP.4326	1625	Dead	Female	53	I	T1	M0	N0	White	12.8072
TCGA.CZ.4865	166	Dead	Female	70	I	T1	M0	N/A	White	13.4049
TCGA.B0.4849	69	Dead	Male	51	III	T3	M0	N/A	White	18.5157
TCGA.B0.5702	2172	Alive	Male	71	I	T1	M0	N0	White	29.0762
TCGA.B0.5110	2009	Alive	Female	71	I	T1	M0	N0	White	16.1447
TCGA.A3.3322	1478	Alive	Male	51	I	T1	M0	N/A	White	14.3598
TCGA.A3.3329	1624	Alive	Male	75	I	T1	M0	N0	White	13.5821
TCGA.CZ.5453	2419	Dead	Male	67	II	T2	M0	N/A	White	10.7932
TCGA.B0.5713	2782	Alive	Female	75	III	T3	M0	N0	White	12.9429
TCGA.B0.5402	1290	Alive	Male	64	IV	T4	M0	N/A	White	8.4885
TCGA.CJ.4885	3451	Alive	Male	64	IV	T3	M1	N/A	White	11.0565
TCGA.B8.A54E	909	Alive	Female	62	I	T1	N/A	N/A	Afican	13.0354
TCGA.BP.4985	952	Dead	Male	72	III	T3	M0	N0	White	8.951
TCGA.BP.5177	293	Alive	Female	46	I	T1	M0	N/A	White	12.2392
TCGA.CJ.6028	1625	Dead	Male	58	IV	T3	M1	N/A	White	14.6002
TCGA.B8.4154	1380	Alive	Female	73	I	T1	M0	N0	White	11.6895
TCGA.G6.A8L8	1091	Dead	Female	62	I	T1	N/A	N/A	Afican	15.6251
TCGA.CJ.6030	2299	Dead	Male	65	I	T1	M0	N0	White	8.3885
TCGA.BP.5184	1133	Alive	Male	54	I	T1	M0	N/A	White	16.4858
TCGA.B0.4833	2386	Dead	Female	82	I	T1	M0	N0	White	15.2102
TCGA.AK.3429	3328	Alive	Female	54	II	T2	M0	N0	White	16.692
TCGA.AK.3450	1508	Alive	Female	85	I	T1	M0	N0	White	14.5567
TCGA.BP.4343	1912	Dead	Male	64	III	T3	M0	N0	White	14.3937
TCGA.AK.3454	874	Alive	Male	84	I	T1	M0	N/A	White	24.2369
TCGA.BP.4166	13	Alive	Male	69	III	T3	M0	N0	White	12.2573
TCGA.B0.5116	1274	Alive	Male	52	III	T3	M0	N0	White	12.2961
TCGA.CZ.5452	1789	Alive	Male	69	II	T2	M0	N0	White	31.9901
TCGA.AK.3461	2217	Alive	Male	72	I	T1	M0	N/A	White	20.081
TCGA.CW.6093	3146	Alive	Male	73	I	T1	M0	N/A	White	15.103
TCGA.CJ.5681	552	Dead	Female	44	IV	T3	M1	N/A	White	12.2597
TCGA.B0.5102	2764	Dead	Female	74	I	T1	M0	N/A	White	10.8249
TCGA.B4.5844	7	Alive	Female	61	II	T2	M0	N0	White	17.0791
TCGA.B0.5094	333	Dead	Male	62	IV	T3	M1	N0	White	13.847
TCGA.CW.5583	2489	Alive	Female	51	I	T1	M0	N/A	White	15.2046
TCGA.CZ.5465	2564	Dead	Female	76	III	T3	M0	N/A	N/A	10.9159
TCGA.B0.5693	4074	Alive	Female	47	I	T1	M0	N/A	White	17.7182
TCGA.A3.3316	1493	Alive	Male	57	II	T2	M0	N/A	White	21.0029
TCGA.A3.3385	1993	Alive	Female	46	I	T1	M0	N0	White	10.746
TCGA.A3.3373	1621	Alive	Female	54	I	T1	M0	N0	White	10.1849
TCGA.B8.5165	737	Alive	Male	43	I	T1	M0	N0	White	12.8797
TCGA.BP.5192	714	Alive	Male	59	I	T1	M0	N/A	White	12.8991
TCGA.CW.6088	3222	Alive	Male	60	I	T1	M0	N0	White	16.6484
TCGA.DV.5565	1329	Alive	Male	59	I	T1	M0	N/A	White	12.13
TCGA.B2.A4SR	507	Alive	Male	61	II	T2	M0	N/A	Afican	18.4787
TCGA.CJ.6032	3639	Alive	Female	63	II	T2	M0	N/A	White	12.3627
TCGA.B8.4153	762	Alive	Male	74	III	T3	M0	N/A	White	12.6016
TCGA.DV.5576	727	Dead	Female	55	I	T1	M0	N/A	Afican	16.0546
TCGA.CW.5584	164	Dead	Male	74	III	T3	M0	N1	White	20.9561
TCGA.CJ.4874	2283	Alive	Female	73	I	T1	M0	N0	White	13.7832
TCGA.AK.3447	1217	Alive	Male	83	II	T2	M0	N/A	White	10.6413
TCGA.B0.4817	1019	Dead	Male	81	III	T3	M0	N0	White	12.844
TCGA.B8.A54D	830	Alive	Male	69	III	T3	N/A	N/A	Afican	26.8346
TCGA.BP.4163	2839	Alive	Female	60	III	T3	M0	N0	White	21.4948
TCGA.BP.4756	374	Alive	Female	62	I	T1	M0	N0	Asian	10.8183
TCGA.MM.A564	607	Alive	Male	68	II	T2	N/A	N/A	Afican	14.9394
TCGA.B0.4712	1337	Dead	Male	76	IV	T3	M1	N/A	White	19.5839
TCGA.BP.4803	204	Alive	Male	79	III	T3	M0	N/A	White	13.1913
TCGA.BP.4177	1670	Alive	Male	65	I	T1	M0	N/A	White	15.4221
TCGA.B2.4101	648	Alive	Male	52	II	T2	M0	N/A	White	16.8316
TCGA.CJ.5682	3736	Alive	Male	60	IV	T3	M1	N/A	White	18.504
TCGA.BP.5004	1126	Alive	Male	53	I	T1	M0	N/A	White	11.3445
TCGA.CW.5580	1964	Dead	Female	73	IV	T3	M1	N/A	White	10.6426
TCGA.CZ.5462	311	Dead	Male	83	IV	T1	M1	N/A	White	9.2157
TCGA.BP.5173	62	Dead	Male	75	I	T1	M0	N/A	White	13.9859
TCGA.BP.5001	1177	Alive	Female	43	I	T1	M0	N/A	White	10.3438
TCGA.BP.5186	693	Alive	Female	50	I	T1	M0	N0	White	16.0416
TCGA.CZ.5458	2789	Alive	Male	43	III	T3	M0	N/A	White	9.6676
TCGA.EU.5904	551	Alive	Female	47	I	T1	M0	N/A	White	16.9718
TCGA.CZ.5469	946	Dead	Male	41	II	T2	M0	N0	White	35.9365
TCGA.CZ.5455	561	Dead	Male	63	IV	T3	M1	N/A	White	22.1774
TCGA.B0.5695	2150	Alive	Female	61	I	T1	M0	N0	White	14.239
TCGA.B0.5119	1552	Alive	Female	61	I	T1	M0	N0	White	16.6862
TCGA.A3.3359	2504	Alive	Female	82	I	T1	M0	N0	White	22.3645
TCGA.A3.3365	873	Alive	Male	46	I	T1	M0	N/A	White	19.4105
TCGA.BP.5175	932	Alive	Male	60	I	T1	M0	N/A	White	9.0082
TCGA.DV.5567	2004	Alive	Female	40	I	T1	M0	N/A	Afican	17.4259
TCGA.B2.4098	51	Dead	Female	72	I	T1	M0	N/A	Afican	15.25
TCGA.BP.4174	1879	Alive	Male	49	II	T2	M0	N0	White	18.817
TCGA.AK.3433	3409	Alive	Female	48	II	T2	M0	N0	White	15.5448
TCGA.CW.5590	1075	Dead	Male	51	IV	T3	M1	N/A	White	14.7458
TCGA.A3.A8OW	323	Alive	Male	37	III	T3	N/A	N/A	Afican	20.4281
TCGA.B8.5550	1476	Alive	Male	71	III	T3	M0	N0	White	24.466
TCGA.BP.5202	29	Alive	Male	75	III	T3	M0	N/A	White	13.0592
TCGA.CZ.4859	1787	Alive	Female	59	I	T1	M0	N0	White	13.1923
TCGA.B0.4845	1986	Dead	Male	70	IV	T3	M1	N/A	White	16.8008
TCGA.BP.4969	1794	Alive	Female	63	I	T1	M0	N/A	White	10.5569
TCGA.BP.4964	1862	Alive	Female	54	I	T1	M0	N0	White	10.9281
TCGA.B0.4718	1778	Alive	Male	57	III	T3	M0	N/A	White	19.4552
TCGA.G6.A8L6	313	Dead	Male	55	IV	T2	N/A	N/A	Afican	24.3259
TCGA.CJ.5684	2231	Alive	Male	61	III	T3	M0	N/A	White	15.8634
TCGA.BP.4993	177	Alive	Male	58	I	T1	M0	N/A	White	16.5257
TCGA.B0.4713	202	Dead	Female	76	III	T3	M0	N/A	White	16.796
TCGA.BP.5183	1291	Alive	Male	57	III	T3	M0	N/A	White	18.4394
TCGA.BP.4768	400	Alive	Female	72	I	T1	M0	N0	White	13.0864
TCGA.B0.5097	665	Alive	Female	59	III	T3	M0	N0	White	19.068
TCGA.BP.5194	408	Alive	Male	39	I	T1	M0	N/A	White	11.7118
TCGA.BP.4165	3037	Alive	Female	64	I	T1	M0	N0	White	15.4775
TCGA.B0.5812	3834	Alive	Male	53	I	T1	M0	N/A	White	16.5658
TCGA.B8.4148	1520	Alive	Female	63	I	T1	M0	N0	White	19.3631
TCGA.BP.4781	2080	Alive	Male	78	I	T1	M0	N/A	White	18.044
TCGA.BP.4340	562	Dead	Female	70	I	T1	M0	N0	White	14.5323
TCGA.DV.5566	1398	Alive	Female	67	I	T1	M0	N/A	White	22.3196
TCGA.B8.A54K	469	Alive	Male	61	I	T1	N/A	N/A	Afican	22.4665
TCGA.B8.5546	505	Alive	Female	38	I	T1	M0	N0	Afican	23.4852
TCGA.B0.5698	3631	Alive	Male	77	I	T1	M0	N0	Afican	13.7361
TCGA.BP.4759	2372	Alive	Male	50	I	T1	M0	N/A	White	10.1628
TCGA.BP.5195	749	Alive	Male	75	I	T1	M0	N/A	White	13.8906
TCGA.CJ.4638	431	Dead	Female	46	IV	T3	M1	N1	White	15.8384
TCGA.DV.A4W0	2470	Alive	Male	55	I	T1	N/A	N/A	Afican	20.8315
TCGA.B4.5377	365	Alive	Female	68	IV	T3	M1	N0	White	14.7933
TCGA.B8.5553	435	Alive	Female	67	I	T1	M0	N0	White	21.3752
TCGA.A3.3372	735	Alive	Male	64	III	T3	M0	N/A	White	17.6837
TCGA.BP.4795	620	Alive	Female	74	I	T1	M0	N0	White	17.4018
TCGA.CJ.4635	1416	Alive	Male	48	I	T1	M0	N/A	White	23.4542
TCGA.B0.5710	2430	Alive	Male	57	I	T1	M0	N0	White	19.9524
TCGA.BP.5170	2412	Alive	Male	55	I	T1	M0	N/A	White	17.5851
TCGA.BP.4341	1589	Dead	Male	67	III	T3	M0	N/A	White	13.6126
TCGA.B8.5552	1046	Alive	Female	41	I	T1	M0	N/A	White	20.0242
TCGA.B8.5159	722	Alive	Female	61	I	T1	M0	N0	White	15.139
TCGA.BP.5176	1590	Dead	Female	78	I	T1	M0	N/A	White	12.1776
TCGA.B0.4828	307	Dead	Male	79	IV	T2	M1	N/A	White	18.9693
TCGA.B0.4814	168	Dead	Male	58	IV	T4	M1	N0	White	19.3834
TCGA.BP.4790	1111	Dead	Male	76	I	T1	M0	N/A	White	23.0042
TCGA.CJ.4644	336	Dead	Female	48	IV	T3	M1	N0	White	19.9241
TCGA.A3.3343	945	Alive	Male	79	II	T2	M0	N0	White	17.2108
TCGA.AK.3453	2531	Alive	Female	58	II	T2	M0	N/A	White	21.5486
TCGA.B0.4823	454	Dead	Male	88	I	T1	M0	N0	White	17.9442
TCGA.6D.AA2E	362	Alive	Female	68	I	T1	N/A	N/A	Afican	20.341
TCGA.BP.5181	1495	Alive	Female	58	I	T1	M0	N/A	White	19.1041
TCGA.CZ.5468	59	Dead	Male	84	IV	T3	M1	N/A	White	16.3353
TCGA.CJ.5683	1889	Alive	Male	78	I	T1	M0	N/A	White	17.7373
TCGA.DV.5575	1729	Alive	Female	52	I	T1	M0	N/A	White	21.2435
TCGA.BP.4327	109	Dead	Female	75	II	T2	M0	N0	White	15.523
TCGA.B4.5378	175	Alive	Male	62	I	T1	M0	N0	White	18.668
TCGA.B0.4697	578	Dead	Female	46	IV	T3	M1	N/A	White	26.0571
TCGA.B0.4838	834	Dead	Female	69	I	T1	M0	N0	White	17.9701
TCGA.BP.4981	1097	Dead	Female	75	III	T3	M0	N/A	White	11.2695
TCGA.CZ.5457	2754	Alive	Male	62	III	T3	M0	N/A	White	13.1451
TCGA.BP.4782	354	Alive	Female	55	I	T1	M0	N/A	White	18.3467
TCGA.CJ.4643	1793	Alive	Female	67	II	T2	M0	N0	White	18.7734
TCGA.A3.3324	1186	Alive	Male	51	I	T1	M0	N/A	White	14.2938
TCGA.BP.4765	2184	Alive	Male	43	I	T1	M0	N/A	White	16.7564
TCGA.B0.5099	485	Dead	Female	88	III	T3	M0	N/A	White	17.4026
TCGA.BP.4353	375	Dead	Male	61	I	T1	M0	N0	White	21.0269
TCGA.G6.A8L7	2133	Alive	Female	81	I	T1	N/A	N0	Afican	23.663
TCGA.BP.5006	840	Alive	Male	61	I	T1	M0	N0	White	13.175
TCGA.CJ.4886	1952	Alive	Female	42	I	T1	M0	N/A	White	20.3198
TCGA.BP.4775	1843	Alive	Female	55	I	T1	M0	N/A	White	19.0132
TCGA.B0.4813	18	Dead	Male	68	III	T3	M0	N/A	White	21.7838
TCGA.A3.3323	1106	Alive	Male	53	I	T1	M0	N/A	White	25.1256
TCGA.BP.4789	1489	Alive	Male	48	I	T1	M0	N/A	White	18.4125
TCGA.B4.5834	38	Alive	Male	59	I	T1	M0	N0	White	18.5502
TCGA.BP.4347	1367	Alive	Male	74	III	T3	M0	N/A	White	12.03
TCGA.CZ.4862	3271	Alive	Male	46	I	T1	M0	N/A	White	28.7497
TCGA.B2.4099	972	Alive	Male	83	I	T1	M0	N/A	White	19.7727
TCGA.G6.A5PC	242	Dead	Female	54	IV	T1	M1	N0	Afican	16.5057
TCGA.B0.5113	1175	Alive	Female	69	III	T3	M0	N0	White	18.727
TCGA.BP.4784	1854	Alive	Female	67	I	T1	M0	N/A	White	22.4506
TCGA.CJ.4875	3554	Dead	Male	67	IV	T3	M1	N/A	White	12.8093
TCGA.B0.4836	1238	Dead	Male	61	IV	T3	M1	N/A	White	22.0483
TCGA.DV.A4VZ	365	Alive	Male	53	I	T1	N/A	N/A	Afican	19.9323
TCGA.A3.3335	1886	Alive	Male	41	II	T2	M0	N0	White	13.5578
TCGA.CJ.4634	3498	Alive	Female	60	I	T1	M0	N/A	White	21.9284
TCGA.B0.5121	1485	Alive	Male	56	I	T1	M0	N0	White	9.5339
TCGA.CZ.5459	1683	Alive	Male	63	III	T3	M0	N/A	White	19.6295
TCGA.MW.A4EC	498	Alive	Female	72	I	T1	N/A	N/A	Afican	22.1787
TCGA.B0.5085	770	Dead	Female	76	III	T3	M0	N0	White	11.4018
TCGA.B0.5115	1604	Alive	Male	43	IV	T2	M1	N0	White	19.8769
TCGA.A3.A8CQ	3	Alive	Female	59	I	T1	N/A	N/A	Afican	28.3251
TCGA.CJ.4897	3341	Alive	Female	79	III	T3	M0	N/A	White	12.5115
TCGA.BP.4975	1433	Alive	Male	40	I	T1	M0	N/A	White	12.0018
TCGA.CZ.4856	18	Alive	Female	62	I	T1	M0	N0	White	13.5071
TCGA.CZ.4853	774	Alive	Male	82	I	T1	M0	N/A	White	12.357
TCGA.A3.A6NN	3	Alive	Male	78	I	T1	N/A	N/A	Afican	23.2298
TCGA.CJ.4871	2423	Alive	Male	63	IV	T3	M1	N/A	White	18.4627
TCGA.BP.4355	953	Dead	Female	59	III	T3	M0	N/A	White	18.741
TCGA.CZ.5454	722	Dead	Male	63	IV	T2	M1	N0	White	12.6654
TCGA.CJ.4903	1560	Alive	Male	50	I	T1	M0	N/A	White	13.3236
TCGA.AK.3445	2392	Alive	Male	69	III	T3	M0	N/A	White	24.4062
TCGA.BP.4967	205	Alive	Male	76	III	T3	M0	N0	White	13.383
TCGA.BP.4762	1343	Dead	Male	42	I	T1	M0	N/A	White	21.1973
TCGA.BP.5007	1140	Alive	Male	45	II	T2	M0	N0	White	16.2272
TCGA.B0.4848	883	Dead	Male	54	III	T3	M0	N/A	White	28.4531
TCGA.BP.5174	2257	Alive	Female	45	I	T1	M0	N/A	White	14.7362
TCGA.BP.4344	1666	Alive	Female	75	I	T1	M0	N/A	White	21.9145
TCGA.BP.4325	2964	Alive	Female	64	I	T1	M0	N0	White	18.8144
TCGA.BP.4801	1124	Alive	Male	57	I	T1	M0	N/A	White	20.1995
TCGA.B0.4843	320	Dead	Male	57	III	T3	M0	N0	White	18.378
TCGA.CJ.5680	768	Dead	Female	65	IV	T3	M1	N/A	White	23.1421
TCGA.B8.A7U6	495	Alive	Female	54	I	T1	N/A	N/A	Afican	33.3528
TCGA.A3.3313	735	Dead	Male	59	I	T1	M0	N0	Afican	12.8772
TCGA.BP.4987	1124	Alive	Female	41	I	T1	M0	N/A	Asian	18.0064
TCGA.B4.5836	141	Alive	Female	61	I	T1	M0	N0	White	22.369
TCGA.B0.4846	1200	Dead	Male	52	IV	T3	M1	N0	White	21.757
TCGA.B0.4824	1657	Dead	Female	49	I	T1	M0	N0	White	25.6738
TCGA.B0.5104	0	Dead	Female	90	I	T1	M0	N0	White	14.8095
TCGA.CJ.4905	1496	Alive	Female	62	I	T1	M0	N/A	White	19.0079
TCGA.BP.4349	372	Alive	Female	68	I	T1	M0	N/A	White	16.342
TCGA.CW.5588	2017	Alive	Female	78	I	T1	M0	N/A	White	23.5356
TCGA.A3.A8OV	340	Alive	Male	75	I	T1	N/A	N/A	Afican	24.3535
TCGA.B0.4839	1639	Dead	Female	80	I	T1	M0	N0	White	13.9594
TCGA.BP.4804	1459	Alive	Male	59	I	T1	M0	N/A	White	25.7306
TCGA.BP.4329	845	Dead	Male	75	III	T3	M0	N0	White	15.856
TCGA.B0.4837	1378	Dead	Male	63	I	T1	M0	N0	White	17.6713
TCGA.BP.5200	1063	Alive	Male	44	II	T2	M0	N/A	White	14.2471
TCGA.BP.4769	1876	Alive	Male	63	I	T1	M0	N/A	White	27.1594
TCGA.BP.4961	1935	Alive	Male	47	I	T1	M0	N/A	White	17.5084
TCGA.BP.4976	1632	Alive	Male	77	I	T1	M0	N/A	White	16.2979
TCGA.BP.4170	2343	Dead	Female	72	I	T1	M0	N0	White	16.8112
TCGA.BP.4176	1955	Alive	Male	64	I	T1	M0	N/A	White	19.7477
TCGA.B0.5096	68	Dead	Female	72	III	T3	M0	N1	White	23.0811
TCGA.BP.4959	2660	Alive	Male	49	I	T1	M0	N/A	White	13.5251
TCGA.CZ.4860	206	Dead	Male	60	IV	T4	M1	N/A	White	22.0539
TCGA.A3.3317	1491	Alive	Male	67	II	T2	M0	N0	N/A	21.0333
TCGA.B0.5399	1411	Alive	Male	46	I	T1	M0	N0	White	21.1091
TCGA.BP.4338	2859	Alive	Male	43	I	T1	M0	N0	White	12.739
TCGA.B0.5707	3744	Alive	Female	39	I	T1	M0	N0	White	25.8973
TCGA.BP.4995	1371	Alive	Male	68	I	T1	M0	N0	White	13.295
TCGA.B0.4701	238	Dead	Female	66	IV	T3	M1	N0	White	24.161
TCGA.BP.4774	1885	Alive	Female	57	I	T1	M0	N/A	White	18.2616
TCGA.B0.5120	1169	Alive	Female	72	I	T1	M0	N0	White	23.0052
TCGA.A3.3367	2270	Alive	Male	72	I	T1	M0	N0	White	16.0702
TCGA.BP.4758	2208	Alive	Male	40	I	T1	M0	N/A	White	12.4689
TCGA.BP.4352	344	Dead	Female	74	IV	T3	M1	N0	White	16.4457
TCGA.CJ.4893	750	Alive	Female	76	I	T1	M0	N/A	White	18.5874
TCGA.CJ.4907	1499	Alive	Male	58	III	T3	M0	N/A	White	20.0696
TCGA.CJ.4889	1946	Alive	Female	63	I	T1	M0	N/A	White	17.4659
TCGA.B0.4710	1755	Alive	Female	75	III	T3	M0	N0	White	23.3962
TCGA.AS.3778	43	Alive	Male	35	I	T1	M0	N/A	White	24.6384
TCGA.B0.4691	139	Dead	Male	55	IV	T2	M1	N0	White	17.6221
TCGA.BP.5201	951	Alive	Male	63	IV	T3	M1	N0	White	15.8568
TCGA.BP.5191	967	Alive	Male	79	III	T3	M0	N0	White	11.7368
TCGA.BP.5198	603	Alive	Male	72	III	T3	M0	N0	White	18.4575
TCGA.B0.4852	1121	Dead	Female	78	II	T2	M0	N0	White	12.0386
TCGA.BP.4965	1871	Alive	Male	46	I	T1	M0	N/A	White	15.8625
TCGA.BP.5010	878	Dead	Male	63	III	T3	M0	N0	White	17.3909
TCGA.BP.5008	1071	Alive	Male	46	I	T1	M0	N/A	White	18.2781
TCGA.B0.4844	313	Dead	Male	60	IV	T3	M1	N/A	White	26.1993
TCGA.CJ.4904	3302	Alive	Female	60	IV	T3	M1	N0	White	17.1819
TCGA.CJ.4892	1521	Alive	Female	65	I	T1	M0	N0	White	22.359
TCGA.CJ.4884	1759	Alive	Female	72	III	T3	M0	N/A	White	15.1994
TCGA.A3.3331	1257	Alive	Female	86	I	T1	M0	N0	White	20.2572
TCGA.BP.4766	1462	Alive	Female	43	I	T1	M0	N/A	White	18.7762
TCGA.B0.5077	1317	Dead	Male	77	I	T1	M0	N0	White	16.4835
TCGA.A3.3380	567	Alive	Male	54	I	T1	M0	N0	N/A	20.1787
TCGA.BP.4999	1266	Alive	Male	56	I	T1	M0	N/A	White	15.9594
TCGA.CJ.4920	139	Dead	Female	64	I	T1	M0	N/A	White	24.7434
TCGA.CJ.4636	1924	Alive	Male	51	III	T3	M0	N0	White	23.0586
TCGA.BP.5000	563	Alive	Male	40	I	T1	M0	N/A	White	13.4336
TCGA.A3.3308	16	Alive	Female	77	III	T3	M0	N0	White	31.5565
TCGA.BP.4797	1107	Alive	Male	34	III	T3	M0	N0	White	16.5691
TCGA.CJ.4894	841	Dead	Male	58	III	T3	M0	N0	White	22.0312
TCGA.A3.A6NL	689	Alive	Female	49	I	T1	N/A	N/A	Afican	34.2913
TCGA.BP.4994	1308	Alive	Male	54	I	T1	M0	N/A	White	14.1309
TCGA.CZ.4854	1404	Dead	Male	68	I	T1	M0	N0	White	18.448
TCGA.AK.3425	3343	Alive	Male	68	I	T1	M0	N0	White	26.1496
TCGA.BP.5196	1018	Alive	Male	53	I	T1	M0	N/A	White	26.6557
TCGA.B0.5083	1045	Dead	Male	63	I	T1	M0	N0	White	19.1729
TCGA.DV.5569	355	Alive	Female	29	I	T1	M0	N/A	White	24.1941
TCGA.BP.4332	1133	Alive	Male	36	III	T3	M0	N0	White	24.4379
TCGA.A3.3357	2688	Alive	Male	62	II	T2	M0	N0	White	17.2382
TCGA.BP.4963	1834	Alive	Male	63	I	T1	M0	N/A	White	21.4851
TCGA.A3.3311	1191	Dead	Male	57	I	T1	M0	N/A	N/A	20.0038
TCGA.AS.3777	1238	Alive	Male	63	I	T1	M0	N/A	White	12.6255
TCGA.CZ.4857	1432	Dead	Male	56	IV	T3	M1	N0	White	28.9627
TCGA.A3.A6NJ	468	Alive	Female	57	I	T1	N/A	N/A	Afican	28.2961
TCGA.AK.3440	2865	Alive	Male	58	I	T1	M0	N/A	White	17.1299
TCGA.B0.5080	342	Dead	Male	63	IV	T3	M1	N0	White	25.1601
TCGA.MM.A563	591	Alive	Male	41	N/A	T3	N/A	N/A	Afican	31.1148
TCGA.BP.4787	480	Dead	Female	59	IV	T3	M1	N0	White	26.2301
TCGA.CJ.4872	1435	Alive	Male	51	I	T1	M0	N0	White	20.5252
TCGA.B8.4621	788	Alive	Male	63	I	T1	M0	N0	Afican	15.206
TCGA.B0.4714	99	Dead	Male	81	IV	T3	M1	N/A	White	22.7962
TCGA.A3.3352	561	Dead	Male	74	III	T3	M0	N0	White	17.2054
TCGA.B2.4102	952	Alive	Male	61	I	T1	M0	N/A	White	27.889
TCGA.BP.4342	2256	Dead	Male	79	II	T2	M0	N0	White	22.3787
TCGA.BP.4330	1888	Alive	Female	60	III	T3	M0	N0	Afican	21.953
TCGA.BP.4161	2746	Alive	Male	74	I	T1	M0	N/A	White	24.4856
TCGA.BP.4973	1384	Alive	Male	47	III	T3	M0	N/A	White	16.8262
TCGA.BP.4351	970	Alive	Female	51	III	T3	M0	N0	White	28.2675
TCGA.B0.5117	1608	Alive	Male	40	I	T1	M0	N/A	White	15.0478
TCGA.CJ.4641	1661	Dead	Female	55	IV	T3	M1	N/A	White	29.4662
TCGA.BP.4777	1731	Alive	Male	46	I	T1	M0	N/A	White	19.29
TCGA.CJ.5686	2038	Alive	Female	59	I	T1	M0	N/A	White	22.2501
TCGA.CJ.4918	93	Dead	Male	64	IV	T3	M1	N0	White	22.5331
TCGA.B8.5158	1218	Alive	Male	56	III	T3	M0	N1	White	23.289
TCGA.CJ.4640	3480	Alive	Male	49	III	T3	M0	N0	White	25.2203
TCGA.B8.5545	1525	Alive	Male	42	I	T1	M0	N0	Afican	31.427
TCGA.CJ.4908	1531	Alive	Male	38	I	T1	M0	N/A	White	23.0773
TCGA.B0.4818	510	Dead	Female	68	II	T2	M0	N/A	White	21.1677
TCGA.BP.5169	193	Alive	Male	70	I	T1	M0	N0	White	11.5031
TCGA.B0.4811	1417	Dead	Male	48	III	T3	M0	N0	White	14.41
TCGA.GK.A6C7	61	Alive	Female	76	I	T1	N/A	N/A	Afican	30.3196
TCGA.B8.4143	709	Dead	Female	66	IV	T3	M1	N0	White	31.4785
TCGA.BP.5189	822	Dead	Male	60	I	T1	M0	N/A	White	17.5925
TCGA.B0.5095	245	Dead	Male	81	III	T3	M0	N0	White	36.1925
TCGA.BP.4345	1516	Alive	Male	62	III	T3	M0	N0	White	23.3866
TCGA.BP.4986	785	Alive	Male	75	I	T1	M0	N0	White	22.9967
TCGA.A3.3319	1130	Alive	Male	70	I	T1	M0	N/A	White	19.6972
TCGA.B0.5100	1913	Dead	Male	72	III	T3	M0	N/A	Afican	28.0894
TCGA.CJ.6027	3615	Dead	Male	77	I	T1	M0	N/A	White	21.1654
TCGA.B0.5106	1598	Dead	Male	64	I	T1	M0	N0	White	26.5417
TCGA.BP.4169	701	Dead	Female	76	II	T2	M0	N0	White	22.1498
TCGA.DV.5573	1130	Alive	Male	41	I	T1	M0	N/A	White	31.1313
TCGA.CZ.5460	2873	Alive	Male	55	IV	T3	M1	N/A	White	19.2708
TCGA.A3.A8OX	0	Alive	Female	65	I	T1	N/A	N/A	Afican	28.7375
TCGA.BP.4977	454	Alive	Male	57	I	T1	M0	N/A	White	18.3102
TCGA.A3.3349	1385	Alive	Female	34	I	T1	M0	N0	White	37.9202
TCGA.BP.4991	1413	Alive	Male	54	I	T1	M0	N/A	White	22.4002
TCGA.BP.4960	2172	Alive	Male	46	II	T2	M0	N0	White	15.0629
TCGA.B0.4847	793	Dead	Male	60	IV	T3	M1	N/A	White	23.0298
TCGA.MM.A84U	700	Alive	Female	58	I	T1	N/A	N/A	Afican	26.3336
TCGA.BP.4982	1014	Alive	Male	42	I	T1	M0	N/A	White	23.9796
TCGA.A3.3374	1314	Alive	Female	51	I	T1	M0	N0	Afican	15.8084
TCGA.A3.3383	861	Alive	Male	52	I	T1	M0	N/A	White	34.5352
TCGA.B8.A54J	528	Alive	Male	60	II	T2	N/A	N/A	Afican	30.2067
TCGA.A3.3370	2274	Alive	Female	48	I	T1	M0	N0	White	22.4529
TCGA.A3.A8OU	0	Alive	Female	74	I	T1	N/A	N/A	Afican	33.3748
TCGA.BP.5182	1165	Alive	Male	56	I	T1	M0	N0	White	22.8857
TCGA.BP.5009	1092	Dead	Male	52	I	T1	M0	N/A	White	15.1018
TCGA.BP.5180	2263	Alive	Male	53	I	T1	M0	N/A	White	20.6686
TCGA.B0.4694	106	Dead	Male	72	III	T3	M0	N/A	White	25.5069
TCGA.CJ.4882	1883	Alive	Male	57	III	T3	M0	N/A	Afican	31.5855
TCGA.B0.5692	3944	Alive	Female	66	III	T3	M0	N0	White	27.7891
TCGA.CZ.4863	1928	Alive	Female	51	III	T3	M0	N0	White	21.3011
TCGA.B0.4822	1111	Dead	Male	78	II	T2	M0	N/A	White	25.2241
TCGA.B0.4696	866	Dead	Male	58	III	T3	M0	N0	White	48.4899
TCGA.DV.5568	370	Alive	Male	26	I	T1	M0	N/A	White	27.2534
TCGA.B0.4819	183	Dead	Female	60	IV	T3	M1	N/A	White	20.4697
TCGA.DV.A4VX	1626	Dead	Male	59	IV	T3	N/A	N0	Afican	33.5102
TCGA.T7.A92I	356	Alive	Female	47	I	T1	N/A	N/A	Afican	28.3575
TCGA.B0.5108	1782	Alive	Male	54	III	T3	M0	N0	White	29.6355
TCGA.AK.3426	885	Dead	Male	37	III	T3	M0	N1	White	31.8923
TCGA.EU.5906	206	Alive	Male	55	I	T1	M0	N/A	White	25.6046
TCGA.BP.4962	1785	Alive	Male	58	II	T2	M0	N/A	White	18.2535
TCGA.A3.3351	910	Alive	Male	42	II	T2	M0	N0	White	43.577
TCGA.BP.4970	433	Alive	Male	44	III	T1	M0	N1	Asian	21.9802
TCGA.BP.4992	501	Alive	Male	66	I	T1	M0	N/A	White	17.2719
TCGA.CJ.4873	1776	Alive	Female	85	III	T3	M0	N0	White	27.3307
TCGA.CW.6097	571	Dead	Male	32	III	T3	M0	N/A	White	39.8063
TCGA.B8.A8YJ	431	Alive	Female	60	I	T1	N/A	N/A	Afican	43.8819
TCGA.B0.5092	459	Dead	Female	53	IV	T1	M1	N0	White	30.479
TCGA.BP.4337	2	Dead	Female	76	III	T3	M0	N0	White	25.7857
TCGA.B8.A54H	256	Alive	Female	69	II	T2	N/A	N0	Afican	27.2486
TCGA.B0.4706	65	Dead	Male	61	III	T3	M0	N/A	White	24.6096
TCGA.BP.4968	1746	Alive	Male	40	I	T1	M0	N0	White	21.0684
TCGA.B0.4703	182	Dead	Male	51	IV	T3	M1	N0	White	38.1099
TCGA.BP.4331	2454	Dead	Male	52	I	T1	M0	N0	White	31.9219
TCGA.B0.5088	563	Dead	Male	53	I	T1	M0	N0	White	20.4833
TCGA.CJ.4900	1714	Dead	Female	69	IV	T4	M1	N1	White	20.6799
TCGA.CJ.4868	646	Dead	Male	42	IV	T3	M1	N0	White	40.154
TCGA.B0.5075	637	Dead	Female	77	III	T3	M0	N0	White	19.6185
TCGA.CZ.4866	3267	Alive	Female	79	I	T1	M0	N/A	White	18.8769
TCGA.CJ.4895	1200	Dead	Male	62	IV	T3	M1	N/A	White	33.5039
TCGA.A3.A6NI	1018	Alive	Male	47	I	T1	N/A	N/A	Afican	32.9351
TCGA.B0.5400	1733	Alive	Female	59	III	T3	M0	N0	White	28.4045
TCGA.AK.3444	1471	Alive	Female	80	I	T1	M0	N/A	White	12.8413
TCGA.CJ.5675	3936	Alive	Male	70	II	T2	M0	N/A	White	31.5577
TCGA.B8.5164	26	Alive	Male	65	III	T3	M0	N0	White	29.6055
TCGA.B0.4842	1724	Dead	Female	73	III	T3	M0	N0	White	32.2287
TCGA.B0.4821	1230	Dead	Female	68	III	T3	M0	N0	Asian	26.7789
TCGA.BP.4972	1502	Alive	Female	43	III	T3	M0	N/A	White	19.7044
TCGA.CJ.4916	1373	Alive	Female	69	III	T3	M0	N/A	White	20.4906
TCGA.CJ.4899	1528	Alive	Male	42	I	T1	M0	N/A	Asian	28.9555
TCGA.B8.A54I	150	Alive	Male	48	I	T1	N/A	N/A	Afican	21.5163
TCGA.CZ.4861	446	Dead	Male	63	II	T2	M0	N/A	White	27.9752
TCGA.BP.4346	1493	Dead	Male	57	III	T3	M0	N0	White	33.1511
TCGA.BP.5178	1912	Dead	Male	71	IV	T3	M1	N/A	White	17.5853
TCGA.AK.3443	1423	Alive	Male	45	II	T2	M0	N0	White	21.6893
TCGA.B8.5163	822	Alive	Female	63	III	T3	M0	N0	White	26.6506
TCGA.CJ.6031	1906	Alive	Male	54	I	T1	M0	N/A	White	25.1364
TCGA.CJ.4902	1520	Alive	Male	61	III	T3	M0	N/A	White	23.6261
TCGA.CJ.5671	3987	Alive	Male	51	I	T1	M0	N/A	White	34.8379
TCGA.A3.3325	1170	Dead	Male	52	I	T1	M0	N/A	White	23.7268
TCGA.BP.4998	932	Alive	Male	49	I	T1	M0	N/A	Asian	30.6046
TCGA.A3.3378	630	Alive	Male	60	I	T1	M0	N0	White	33.2053
TCGA.CZ.5464	2128	Alive	Male	69	IV	T3	M1	N/A	White	25.511
TCGA.CJ.4881	2014	Alive	Male	41	III	T3	M0	N/A	White	34.1923
TCGA.BP.4354	1034	Dead	Male	40	IV	T4	M1	N1	White	58.6066
TCGA.BP.4167	2718	Alive	Male	59	III	T3	M0	N/A	White	29.7277
TCGA.DV.5574	2016	Alive	Male	37	I	T1	M0	N/A	White	32.7579
TCGA.A3.3346	137	Dead	Male	68	I	T1	M0	N/A	White	37.4636
TCGA.CJ.4891	819	Dead	Female	57	III	T3	M0	N0	White	23.9653
TCGA.BP.4971	1487	Alive	Male	40	III	T3	M0	N0	White	21.0428
TCGA.CJ.4901	1450	Alive	Male	47	III	T3	M0	N/A	White	26.229
TCGA.B0.4688	101	Dead	Male	46	IV	T4	M1	N0	White	44.4767
TCGA.A3.3347	1610	Dead	Female	76	III	T1	M0	N1	White	45.8434
TCGA.A3.3363	319	Alive	Male	50	II	T2	M0	N0	Asian	34.671
TCGA.BP.4334	645	Dead	Male	56	III	T3	M0	N0	White	31.6377
TCGA.B0.4827	885	Dead	Female	77	III	T3	M0	N0	White	29.6063
TCGA.CJ.4637	2227	Dead	Female	52	IV	T2	M1	N/A	White	42.4927
TCGA.B8.5162	36	Alive	Male	62	II	T2	M0	N/A	White	27.5242
TCGA.CJ.4923	572	Dead	Female	63	IV	T3	M1	N/A	White	34.2072
TCGA.BP.4761	182	Alive	Male	57	III	T3	M0	N1	White	32.2121
TCGA.CJ.4888	1567	Dead	Male	59	IV	T3	M1	N/A	White	24.1533
TCGA.AK.3465	369	Alive	Female	71	I	T1	M0	N/A	Afican	23.8924
TCGA.BP.4989	118	Alive	Male	58	III	T3	M0	N0	White	23.0706
TCGA.CJ.4887	932	Dead	Male	48	IV	T3	M1	N/A	White	33.57
TCGA.B0.5109	587	Dead	Male	69	III	T3	M0	N1	White	34.8886
TCGA.A3.3376	1696	Dead	Male	51	I	T1	M0	N0	Afican	33.4197
TCGA.BP.4988	828	Dead	Male	72	I	T1	M0	N0	White	42.7442
TCGA.BP.4974	211	Dead	Male	58	IV	T3	M1	N0	White	31.2657
TCGA.B0.4810	478	Dead	Male	47	III	T3	M0	N1	White	41.8972
TCGA.CJ.4890	3519	Alive	Male	72	IV	T3	M1	N0	White	29.8265
TCGA.CJ.4869	2554	Alive	Male	49	III	T2	M0	N1	White	31.9549
TCGA.B8.5551	16	Alive	Female	65	I	T1	M0	N0	Afican	46.7406
TCGA.B8.A54G	53	Alive	Male	50	I	T1	N/A	N/A	Afican	65.473
TCGA.B0.4815	1588	Dead	Male	65	III	T3	M0	N/A	White	29.9927
TCGA.A3.3328	1385	Alive	Male	79	I	T1	M0	N0	White	35.1732
TCGA.BP.4983	1413	Alive	Female	67	III	T3	M0	N/A	Asian	43.9887
TCGA.B0.5107	927	Dead	Female	65	IV	T2	M1	N0	White	50.172
TCGA.B0.4690	43	Dead	Male	65	IV	T4	M1	N0	White	53.5298
TCGA.BP.5199	1355	Alive	Male	58	II	T2	M0	N0	White	44.6895
TCGA.BP.4173	1893	Alive	Male	47	II	T2	M0	N0	White	53.1194
TCGA.BP.4771	162	Dead	Male	62	IV	T3	M1	N0	White	38.1221
TCGA.B0.4816	1371	Dead	Male	49	II	T2	M0	N0	White	41.0893
TCGA.B0.5081	362	Dead	Female	79	III	T3	M0	N0	White	31.1318
TCGA.B0.5098	1584	Dead	Female	53	I	T1	M0	N/A	Afican	47.8899
TCGA.B4.5835	16	Alive	Female	64	I	T1	M0	N0	White	38.0205
TCGA.BP.4770	329	Dead	Female	73	IV	T4	M0	N0	White	53.9315
TCGA.B0.5084	222	Dead	Male	33	IV	T3	M1	N1	White	43.5888
TCGA.CZ.4858	2105	Dead	Male	39	II	T2	M0	N/A	White	82.9097
TCGA.B0.4699	110	Dead	Male	74	IV	T4	M1	N0	White	53.5511
TCGA.B0.4698	42	Dead	Male	75	IV	T4	M0	N/A	White	89.7508
