# Supplementary material for: REEP4 as Potential Biomarker Associated with Predictive Prognosis and Immune Response in Kidney Clear Cell Carcinoma
Source: J Cancer. 2024 Jun 3;15(13):4143–55. doi: 10.7150/jca.96135 (PMC11212085; doi:10.7150/jca.96135)
Supplement: Supplementary file 1 — Supplementary tables. [file jcav15p4143s1.zip › Table S3 The detailed results of univariate and multivariate COX analyses..xlsx]

## Sheet: Supplementary table 1
Supplementary table 1 | The detailed results of univariate and multivariate COX analyses.
	univariate analysis				Multivariate analysis
Variable	HR (95% CI)	P-value		Variable	HR (95% CI)	P-value
gender	0.940(0.690-1.279)	0.692294		gender	1.067(0.771-1.058）	0.695712
Age	1.032(1.018-1.045)	<0.001		Age	1.043(1.027-1.058）	<0.001
race	0.931(0.694-1.250)	0.635535		race	0.886(0.637-1.058）	0.472987
Grade	1.868(1.639-2.130)	<0.001		Grade	1.925(1.398-1.058）	<0.001
T stage	1.891(1.607-2.225)	<0.001		T stage	0.838(0.603-1.058）	0.295392
N stage	0.914(0.787-1.062)	0.241593		N stage	0.919(0.787-1.058）	0.288453
M stage	2.113(1.679-2.658)	<0.001		M stage	1.225(0.791-1.058）	0.362874
REEP4	1.033(1.022-1.045)	<0.001		REEP4	1.036(1.023-1.058）	<0.001
