# Supplementary material for: REEP4 as Potential Biomarker Associated with Predictive Prognosis and Immune Response in Kidney Clear Cell Carcinoma
Source: J Cancer. 2024 Jun 3;15(13):4143–55. doi: 10.7150/jca.96135 (PMC11212085; doi:10.7150/jca.96135)
Supplement: Supplementary file 1 — Supplementary tables. [file jcav15p4143s1.zip › Table S4 The 500 genes most related to REEP4 used for Gene function analysis.xlsx]

## Sheet: Supplementary table 2
gene name	cor	p value
REEP4	NA	NA
TACC3	0.77077	9.95e-122
STAC3	0.763464	4.13e-118
FMNL1	0.753666	1.85e-113
RGS19	0.753204	3.03e-113
GMIP	0.7478	8.89e-111
CSK	0.745264	1.22e-109
SPI1	0.734809	4.27e-105
CYBC1	0.724762	6.31e-101
ARRB2	0.723814	1.53e-100
RHOG	0.720931	2.19e-99
RPS6KA4	0.719094	1.18e-98
HAUS8	0.718713	1.66e-98
FCER1G	0.714898	5.2e-97
TOR2A	0.714766	5.85e-97
PCED1B	0.71393	1.23e-96
LMNB1	0.713897	1.27e-96
MYO9B	0.7132	2.36e-96
GPSM3	0.711569	1e-95
PPP1R18	0.711556	1.01e-95
WAS	0.709283	7.45e-95
RELT	0.708717	1.22e-94
IKBKE	0.708604	1.35e-94
SH3BP1	0.708588	1.37e-94
PTPN6	0.706802	6.43e-94
FAAP24	0.706314	9.8e-94
PPM1M	0.705268	2.41e-93
SMG9	0.704519	4.58e-93
RGS10	0.703711	9.15e-93
PFN1	0.701528	5.84e-92
TRPM2	0.700562	1.32e-91
HAPLN3	0.700532	1.35e-91
DOK3	0.699211	4.1e-91
ZDHHC18	0.698715	6.21e-91
KIFC1	0.696012	5.87e-90
RHEBL1	0.694979	1.38e-89
SIPA1	0.692737	8.63e-89
ASF1B	0.69119	3.03e-88
DOK1	0.690206	6.72e-88
CHFR	0.687816	4.58e-87
CORO7	0.687646	5.24e-87
GNA15	0.686433	1.38e-86
RAC2	0.686269	1.57e-86
TWF2	0.685086	4.01e-86
CCNF	0.683825	1.08e-85
COLGALT1	0.683021	2.04e-85
DTX2	0.682889	2.26e-85
PHF19	0.681719	5.63e-85
CMTM7	0.67896	4.78e-84
POLQ	0.677043	2.09e-83
MYO1F	0.677039	2.09e-83
PLEKHO1	0.676413	3.38e-83
PLXNA1	0.676328	3.6e-83
MICB	0.676275	3.75e-83
RHBDF2	0.675968	4.74e-83
HROB	0.675613	6.21e-83
NCAPH	0.675038	9.62e-83
CENPW	0.67361	2.83e-82
LIMD2	0.672795	5.24e-82
GRK2	0.672656	5.81e-82
LIMK1	0.672593	6.1e-82
CFL1	0.671888	1.04e-81
CENPM	0.671667	1.22e-81
TRAIP	0.671582	1.3e-81
CASP4	0.671557	1.33e-81
DEF6	0.671013	1.99e-81
CCDC137	0.670988	2.03e-81
PSME2	0.670125	3.87e-81
LGALS9	0.669721	5.22e-81
PKMYT1	0.669542	5.96e-81
EFHD2	0.669413	6.56e-81
SKA1	0.669086	8.37e-81
PCED1B.AS1	0.668676	1.13e-80
TCIRG1	0.667978	1.9e-80
MILR1	0.667417	2.87e-80
MAP7D1	0.667148	3.5e-80
DNMT1	0.666111	7.5e-80
IL12RB1	0.665707	1.01e-79
PARVG	0.665068	1.61e-79
SH3BGRL3	0.664497	2.44e-79
VAV1	0.663289	5.87e-79
C1QC	0.662979	7.35e-79
RAD51	0.662571	9.88e-79
LAIR1	0.661066	2.92e-78
NAGK	0.660872	3.36e-78
POLD1	0.660387	4.76e-78
FERMT3	0.659781	7.35e-78
TYROBP	0.65977	7.4e-78
C1QA	0.65889	1.39e-77
TMSB4X	0.65878	1.5e-77
CYTH4	0.65841	1.95e-77
PLK1	0.657426	3.93e-77
LPXN	0.655489	1.54e-76
C1QB	0.655009	2.16e-76
CDCA8	0.654751	2.59e-76
AKNA	0.654293	3.58e-76
SHKBP1	0.653761	5.19e-76
CEP55	0.653227	7.54e-76
CDCA5	0.652671	1.11e-75
MTFR2	0.652154	1.59e-75
UBE2T	0.651768	2.08e-75
CHAF1A	0.650911	3.77e-75
ARPC3	0.650425	5.27e-75
SELPLG	0.650189	6.2e-75
FCGR1B	0.6498	8.11e-75
LILRB2	0.649296	1.15e-74
LILRB3	0.649059	1.35e-74
ARHGAP4	0.648743	1.68e-74
USF2	0.648703	1.72e-74
SNX20	0.648259	2.34e-74
DDX39A	0.647665	3.51e-74
FCGR1A	0.646519	7.66e-74
BIRC5	0.646372	8.46e-74
MAP11	0.645799	1.25e-73
CORO1A	0.645703	1.33e-73
FANCD2	0.645368	1.67e-73
BATF	0.64508	2.03e-73
NUDT1	0.645064	2.06e-73
NCF4	0.645014	2.13e-73
MKI67	0.644393	3.23e-73
MAN2B1	0.644233	3.6e-73
NUP62	0.644075	4.01e-73
AC026401.3	0.643216	7.15e-73
GRK6	0.643152	7.46e-73
TCF3	0.642526	1.14e-72
SASH3	0.641077	2.99e-72
DCAF15	0.640918	3.32e-72
TNFRSF1B	0.639497	8.54e-72
GTSE1	0.63926	1e-71
CD6	0.639197	1.04e-71
IMPDH1	0.638997	1.19e-71
KIF2C	0.638891	1.28e-71
CNPY3	0.638404	1.76e-71
NCKAP5L	0.638015	2.28e-71
RCC2	0.635857	9.38e-71
E2F2	0.635691	1.05e-70
IL10RA	0.635333	1.32e-70
AIF1	0.635327	1.33e-70
HIVEP3	0.635263	1.38e-70
FAM78A	0.634503	2.27e-70
NCF1	0.634471	2.32e-70
BCL2L12	0.634397	2.43e-70
MYBL2	0.634298	2.59e-70
KIF18B	0.633815	3.55e-70
FANCA	0.633662	3.91e-70
ARHGAP45	0.633548	4.22e-70
TNFAIP8L2	0.633279	5.02e-70
MCM5	0.633254	5.1e-70
TPD52L2	0.633044	5.84e-70
LILRB1	0.632409	8.81e-70
LAT2	0.632102	1.07e-69
SPINDOC	0.632046	1.11e-69
E2F1	0.631569	1.51e-69
SLC52A2	0.631529	1.55e-69
IL15RA	0.631447	1.64e-69
DOK2	0.631427	1.66e-69
LMNB2	0.631279	1.82e-69
CDC20	0.631116	2.03e-69
POLA2	0.630665	2.71e-69
ANKRD13D	0.630413	3.18e-69
AURKB	0.630117	3.84e-69
KIF15	0.629798	4.72e-69
SLC35C2	0.629794	4.73e-69
KCTD5	0.629692	5.04e-69
ORC6	0.629665	5.13e-69
LILRB4	0.629416	6.02e-69
E2F4	0.629277	6.58e-69
SH3KBP1	0.629272	6.59e-69
SKA3	0.628997	7.86e-69
SLC25A22	0.628971	7.99e-69
STIL	0.628085	1.4e-68
PLB1	0.627938	1.54e-68
CCM2	0.627865	1.61e-68
MAP4K1	0.627619	1.89e-68
AL590764.1	0.627426	2.13e-68
GPR84	0.627415	2.15e-68
LAPTM5	0.627291	2.32e-68
CAPZB	0.627066	2.68e-68
CD53	0.62676	3.25e-68
EZH2	0.626463	3.93e-68
CARD9	0.62643	4.01e-68
TPX2	0.626195	4.65e-68
ADPGK	0.62511	9.2e-68
UHRF1	0.624906	1.05e-67
ZWINT	0.624077	1.76e-67
BID	0.623922	1.94e-67
TRAF2	0.623662	2.28e-67
PIK3CD	0.623555	2.44e-67
NCAPD2	0.62301	3.43e-67
ITGAL	0.62299	3.47e-67
AIM2	0.62292	3.63e-67
YIF1B	0.622863	3.76e-67
HASPIN	0.622835	3.82e-67
NDC80	0.622647	4.3e-67
SPC24	0.621934	6.7e-67
CENPA	0.62188	6.93e-67
BIN2	0.621851	7.05e-67
CCNA2	0.621329	9.75e-67
KIF11	0.621176	1.07e-66
PML	0.620771	1.38e-66
KXD1	0.62076	1.39e-66
HJURP	0.620733	1.41e-66
ADGRE5	0.620414	1.72e-66
CENPE	0.619714	2.65e-66
NFAM1	0.619363	3.28e-66
HCLS1	0.619089	3.89e-66
TEDC2	0.619049	3.98e-66
AC145098.1	0.618928	4.29e-66
PIF1	0.618803	4.63e-66
POLE	0.618711	4.9e-66
JAK3	0.618349	6.12e-66
SLC2A6	0.618152	6.91e-66
BUB1	0.617913	8e-66
B3GNTL1	0.617767	8.75e-66
CABLES2	0.617589	9.76e-66
LCP2	0.617511	1.02e-65
CARS1	0.616964	1.43e-65
LSP1	0.616646	1.74e-65
LPAR5	0.616448	1.96e-65
KCTD17	0.616376	2.04e-65
HCK	0.616295	2.15e-65
ZNF668	0.616141	2.36e-65
PTTG1	0.615996	2.58e-65
GLIPR2	0.61529	3.96e-65
OSCAR	0.615236	4.09e-65
CHST11	0.615072	4.51e-65
PLK4	0.61466	5.8e-65
PLCB2	0.614498	6.39e-65
SIGLEC9	0.61439	6.82e-65
CD4	0.614159	7.85e-65
GINS4	0.613946	8.92e-65
SP140	0.613908	9.13e-65
SGO1	0.61385	9.46e-65
CD37	0.613789	9.81e-65
PPP6R1	0.613571	1.12e-64
LTA	0.613176	1.42e-64
BORA	0.612558	2.06e-64
ZYX	0.612094	2.72e-64
SH2D2A	0.61204	2.81e-64
IQGAP3	0.612035	2.82e-64
DAZAP1	0.611791	3.26e-64
BUB1B	0.611491	3.9e-64
XPO6	0.611433	4.04e-64
CD72	0.611353	4.24e-64
LINC01871	0.611342	4.27e-64
PTPN7	0.611146	4.8e-64
EXO1	0.611109	4.9e-64
RRM2	0.611072	5.01e-64
CDK1	0.610936	5.44e-64
PPIH	0.610747	6.09e-64
RNF166	0.610078	9.07e-64
GAL3ST4	0.609696	1.14e-63
HK3	0.609447	1.32e-63
FAM72B	0.609008	1.71e-63
AURKA	0.608876	1.85e-63
S1PR2	0.608616	2.16e-63
BLM	0.608614	2.16e-63
ALG3	0.608508	2.3e-63
ITGAE	0.60848	2.34e-63
ITGB2	0.607382	4.48e-63
H2AX	0.607348	4.57e-63
TMC8	0.607292	4.73e-63
CCNB2	0.60723	4.9e-63
KIF20A	0.606994	5.63e-63
PIMREG	0.606924	5.87e-63
FAM72A	0.606746	6.52e-63
CDC45	0.606694	6.72e-63
SIRT7	0.606411	7.94e-63
LINC01943	0.606324	8.35e-63
RALY	0.606078	9.65e-63
ZNF341	0.605388	1.45e-62
COPS7B	0.605366	1.46e-62
ELF4	0.604661	2.21e-62
SBNO2	0.603921	3.41e-62
CPOX	0.603916	3.42e-62
RASAL3	0.603675	3.93e-62
LST1	0.603537	4.26e-62
ZNF598	0.603521	4.3e-62
TRABD	0.603474	4.42e-62
PUS1	0.603299	4.89e-62
MIIP	0.603128	5.4e-62
ARNTL2	0.602733	6.79e-62
LAG3	0.602676	7.02e-62
ATAD2	0.602548	7.56e-62
EBI3	0.602471	7.91e-62
POC1A	0.602376	8.36e-62
PBK	0.60235	8.48e-62
FXYD5	0.60197	1.06e-61
NACC1	0.601896	1.1e-61
TOP2A	0.601855	1.13e-61
TRIM11	0.601316	1.54e-61
ATP13A1	0.600872	1.99e-61
TUBB	0.600363	2.67e-61
CSF1	0.600227	2.89e-61
RNF34	0.600215	2.91e-61
ACTB	0.600069	3.16e-61
NEK2	0.599938	3.41e-61
TONSL	0.59987	3.55e-61
GBGT1	0.599765	3.77e-61
KMT5A	0.599669	3.98e-61
THEMIS2	0.599567	4.22e-61
NOD2	0.599367	4.73e-61
NCF1C	0.599026	5.75e-61
ARL11	0.598915	6.13e-61
KPNA2	0.598085	9.85e-61
PSTPIP1	0.597151	1.68e-60
UNC93B1	0.597099	1.73e-60
IL2RG	0.597063	1.76e-60
ARHGAP11A	0.59699	1.84e-60
IGFLR1	0.596987	1.84e-60
WDR62	0.596968	1.86e-60
CD33	0.596602	2.29e-60
ZNF385A	0.596582	2.32e-60
CLSPN	0.596515	2.41e-60
IL2RB	0.596322	2.69e-60
CD86	0.595214	5.03e-60
CASP5	0.594292	8.45e-60
SIRPG	0.594193	8.94e-60
NCF1B	0.594108	9.38e-60
NOC4L	0.594034	9.78e-60
EME1	0.593941	1.03e-59
SLAMF8	0.593512	1.31e-59
DAGLB	0.593255	1.51e-59
GNB1L	0.593157	1.6e-59
ARPC1B	0.592927	1.82e-59
LPCAT4	0.592847	1.9e-59
FCGR3A	0.592612	2.17e-59
SLA2	0.592563	2.23e-59
ATXN2L	0.592478	2.34e-59
KIF23	0.592285	2.61e-59
LNCAROD	0.592191	2.75e-59
AC091057.1	0.592038	2.99e-59
ARHGAP30	0.591932	3.18e-59
CENPO	0.591564	3.9e-59
SLC15A3	0.59148	4.09e-59
CENPF	0.591324	4.46e-59
UBE2S	0.591179	4.83e-59
DBF4B	0.591049	5.2e-59
LSM7	0.590328	7.76e-59
SNRPA1	0.590296	7.9e-59
CSF1R	0.590161	8.51e-59
CORO1B	0.589989	9.36e-59
CDCA3	0.589818	1.03e-58
MRGBP	0.589644	1.13e-58
DHX37	0.588764	1.85e-58
ORC1	0.588348	2.32e-58
ETV6	0.588303	2.38e-58
ESCO2	0.588202	2.52e-58
KIF14	0.588174	2.55e-58
RNPS1	0.588173	2.56e-58
CCL5	0.587866	3.03e-58
FNBP1	0.587707	3.3e-58
CDT1	0.587479	3.75e-58
TELO2	0.587156	4.47e-58
CYTH1	0.587015	4.83e-58
FBXL19	0.585912	8.84e-58
IL27	0.58561	1.04e-57
C1orf162	0.585418	1.16e-57
SIGLEC10	0.585339	1.21e-57
CD3E	0.585332	1.21e-57
SAMD1	0.585175	1.32e-57
MSL3	0.585162	1.33e-57
CD244	0.585119	1.36e-57
DDA1	0.584843	1.58e-57
CDK2	0.584667	1.74e-57
STAT2	0.584607	1.8e-57
SLC25A19	0.584064	2.42e-57
TTK	0.583717	2.92e-57
CCSAP	0.583591	3.13e-57
ARHGAP9	0.583562	3.18e-57
CCDC88B	0.583393	3.49e-57
IL21R	0.583258	3.75e-57
TROAP	0.583215	3.84e-57
TRAFD1	0.583214	3.84e-57
BLOC1S3	0.583142	3.99e-57
PSRC1	0.583111	4.06e-57
KIF22	0.582926	4.49e-57
ADAP2	0.582885	4.59e-57
IL18BP	0.582807	4.79e-57
TIGIT	0.58275	4.94e-57
CHPF2	0.582689	5.1e-57
RANBP1	0.582593	5.38e-57
CNIH2	0.582571	5.44e-57
ZMYND19	0.582505	5.64e-57
STARD3	0.581792	8.28e-57
STX10	0.581753	8.46e-57
KIF4A	0.581405	1.02e-56
POLD4	0.581115	1.19e-56
EMB	0.580484	1.67e-56
ABCC10	0.580441	1.71e-56
NDE1	0.580196	1.95e-56
CASP3	0.580184	1.97e-56
BAX	0.580064	2.1e-56
PYCARD	0.58001	2.16e-56
TYMP	0.579973	2.2e-56
RIN3	0.579965	2.21e-56
ITPRIPL1	0.57988	2.31e-56
LCK	0.579853	2.35e-56
BTK	0.579635	2.64e-56
CHEK2	0.579283	3.18e-56
FAAP100	0.579254	3.23e-56
INPP5D	0.579133	3.45e-56
AC011899.2	0.578749	4.23e-56
GPR68	0.578717	4.31e-56
BOP1	0.578336	5.28e-56
MED15	0.578146	5.84e-56
DLGAP4	0.57802	6.24e-56
DRAP1	0.577946	6.49e-56
TNFSF13B	0.577316	9.08e-56
NUP85	0.577254	9.38e-56
ADRM1	0.57713	1e-55
CDCA7	0.576974	1.09e-55
RFC4	0.576944	1.11e-55
SEPTIN1	0.57682	1.18e-55
NCKAP1L	0.576737	1.23e-55
MFSD13A	0.576406	1.47e-55
WIPF1	0.576113	1.72e-55
CRLF3	0.576066	1.76e-55
PABPC1	0.575881	1.94e-55
UBA7	0.575805	2.02e-55
CDK9	0.57571	2.12e-55
TBC1D10C	0.575635	2.21e-55
CD96	0.575129	2.89e-55
MTA2	0.575114	2.91e-55
TFAP2E.AS1	0.574995	3.1e-55
PEDS1	0.574834	3.37e-55
KIAA0930	0.574267	4.54e-55
RECQL4	0.574004	5.21e-55
GBP5	0.573999	5.23e-55
SHCBP1	0.573981	5.28e-55
UBASH3A	0.573935	5.4e-55
LCP1	0.573726	6.03e-55
EMILIN2	0.573712	6.08e-55
LYN	0.573571	6.54e-55
TRIP13	0.573263	7.68e-55
SNRPF	0.573208	7.91e-55
PRR11	0.572529	1.13e-54
PILRA	0.572141	1.38e-54
P2RY6	0.571942	1.53e-54
GTF2E2	0.571893	1.57e-54
FAM50A	0.571763	1.68e-54
CEACAM21	0.571717	1.72e-54
C19orf38	0.571623	1.81e-54
ASCC2	0.571424	2.01e-54
USF1	0.571379	2.05e-54
CD80	0.571081	2.4e-54
CD2	0.57092	2.61e-54
CCR5	0.570811	2.76e-54
MELK	0.570199	3.79e-54
NUF2	0.570136	3.92e-54
SDC3	0.570071	4.05e-54
ADAM19	0.570037	4.12e-54
EXOSC1	0.569909	4.4e-54
AP5Z1	0.569889	4.45e-54
SHFL	0.569687	4.94e-54
TCOF1	0.569421	5.67e-54
ANXA2	0.569314	5.99e-54
HMMR	0.568959	7.19e-54
TRPV2	0.568918	7.35e-54
CENPL	0.568908	7.39e-54
POU2F2	0.568824	7.71e-54
CDC25B	0.568784	7.87e-54
AC022126.1	0.568394	9.62e-54
CXCL13	0.567688	1.38e-53
CD5	0.567601	1.45e-53
RASSF5	0.56753	1.5e-53
EPOP	0.567524	1.51e-53
CTDNEP1	0.567432	1.58e-53
APOBEC3H	0.567394	1.61e-53
GGA3	0.567205	1.77e-53
RHOH	0.566985	1.98e-53
BMP1	0.56695	2.02e-53
GRAMD1A	0.566906	2.07e-53
AGAP2	0.56641	2.66e-53
DBNL	0.56628	2.85e-53
IFNG	0.566238	2.91e-53
FBXO5	0.566167	3.02e-53
SIGLEC1	0.565948	3.37e-53
PRAM1	0.565945	3.38e-53
NAIPP1	0.565915	3.43e-53
ARHGAP22	0.56541	4.44e-53
CCNB1	0.565336	4.61e-53
MYBBP1A	0.565288	4.72e-53
C20orf27	0.565172	5.01e-53
EED	0.565133	5.11e-53
FAM160B2	0.565082	5.24e-53
NKG7	0.564629	6.6e-53
FCGR2A	0.564487	7.1e-53
HIKESHI	0.56443	7.31e-53
SCIMP	0.564413	7.37e-53
PTPN22	0.564273	7.91e-53
MACROH2A1	0.56388	9.66e-53
CPSF1	0.563781	1.02e-52
GRAP2	0.56372	1.05e-52
CKAP2L	0.563269	1.32e-52
CGAS	0.563247	1.33e-52
AL135818.1	0.56297	1.53e-52
TBXAS1	0.562903	1.58e-52
DGUOK	0.562643	1.81e-52
EHBP1L1	0.562526	1.91e-52
GFI1	0.562433	2.01e-52
