# Supplementary material for: REEP4 as Potential Biomarker Associated with Predictive Prognosis and Immune Response in Kidney Clear Cell Carcinoma
Source: J Cancer. 2024 Jun 3;15(13):4143–55. doi: 10.7150/jca.96135 (PMC11212085; doi:10.7150/jca.96135)
Supplement: Supplementary file 1 — Supplementary tables. [file jcav15p4143s1.zip › Table S5 Gene sets enrichment analysis of REEP4 mRNA expression in the KIRC cohort.xlsx]

## Sheet: Supplementary table 3
Gene set name	NES	NOM p value	FDR q value
KEGG_CHEMOKINE_SIGNALING_PATHWAY	1.82163	0.0325866	0.0511652
KEGG_CYTOSOLIC_DNA_SENSING_PATHWAY	2.10806	0.00196464	0.014564
KEGG_PPAR_SIGNALING_PATHWAY	-1.62663	0.0455446	0.16253
KEGG_PRIMARY_IMMUNODEFICIENCY	2.14276	0.002	0.0157036
KEGG_T_CELL_RECEPTOR_SIGNALING_PATHWAY	1.75766	0.0361446	0.0709416
KEGG_TGF_BETA_SIGNALING_PATHWAY	-1.72094	0.0320641	0.203294
KEGG_VEGF_SIGNALING_PATHWAY	1.74773	0.00821355	0.0692658
