# Supplementary material for: REEP4 as Potential Biomarker Associated with Predictive Prognosis and Immune Response in Kidney Clear Cell Carcinoma
Source: J Cancer. 2024 Jun 3;15(13):4143–55. doi: 10.7150/jca.96135 (PMC11212085; doi:10.7150/jca.96135)
Supplement: Supplementary file 1 — Supplementary tables. [file jcav15p4143s1.zip › Table S6 Correlations between sensitivity of chemotherapy drugs with REEP4 expression..xlsx]

## Sheet: Supplementary table 4
Drug	cor	p value
SNS-314	0.464719	0.000208879
Pluripotin	-0.447136	0.000384663
Dasatinib	-0.43348	0.000604503
Sabutoclax	0.430656	0.000662198
ZM-336372	0.426925	0.000746042
Quizartinib	0.406488	0.00140001
Benzimate	0.403982	0.00150832
Teglarinad	0.392143	0.00212835
Daporinad	0.38048	0.00295217
Indibulin	0.376937	0.00325319
EXEL-7647	-0.367909	0.00414661
brigatinib	-0.365157	0.00445891
Methylprednisolone	0.363257	0.00468651
Vandetanib	-0.362296	0.00480549
LMP-400	0.356897	0.00552455
EMD-1204831	0.351854	0.0062799
AMD-070	-0.335729	0.00933502
