# Supplementary material for: REEP4 as Potential Biomarker Associated with Predictive Prognosis and Immune Response in Kidney Clear Cell Carcinoma
Source: J Cancer. 2024 Jun 3;15(13):4143–55. doi: 10.7150/jca.96135 (PMC11212085; doi:10.7150/jca.96135)
Supplement: Supplementary file 1 — Supplementary tables. [file jcav15p4143s1.zip › Table S1 The clinical information of the patients.xlsx]

## Sheet: Sheet1
Number	Gender	Age	WHO grade	TNM grade
1	Male	58	I	T1N0M0
2	Male	72	III	T3N0M0
3	Female	75	I	T1N0M0
4	Male	68	IV	T3N0M1
5	Female	61	I	T3N1M1
6	Male	77	III	T3N0M0
7	Female	65	II	T2N0M0
8	Male	47	III	T3N0M0
9	Male	53	IV	T3N1M1
10	Male	58	I	T1N0M0
